# Supplementary material for: Effects of an 8-Week Active Play Intervention on Body Composition and Fundamental Motor Skills in Preschool Children
Source: Children (Basel). 2024 Sep 26;11(10):1173. doi: 10.3390/children11101173 (PMC11506747; doi:10.3390/children11101173)
Supplement: Supplementary file 1 [file children-11-01173-s001.zip]

Archive with 1 entries (1 files):
- children-3218504-supplementary.pdf
